# Supplementary material for: Case studies on the impact of ex-post legislative evaluations in Dutch healthcare: a within and cross-case analysis
Source: J Legis Stud. Author manuscript; Available in PMC 2024 Oct 29. (PMC7616756; doi:10.1080/13572334.2024.2411480)
Supplement: Supplemental material [file EMS199603-supplement-Supplemental_material.zip]

Archive with 4 entries (4 files):
- Appendix_1.docx
- Appendix_2.docx
- Appendix_3.docx
- Appendix_4.docx
